# Supplementary material for: SPIN1 accelerates tumorigenesis and confers radioresistance in non-small cell lung cancer by orchestrating the FOXO3a/FOXM1 axis
Source: Cell Death Dis. 2024 Nov 15;15(11):832. doi: 10.1038/s41419-024-07225-0 (PMC11568276; doi:10.1038/s41419-024-07225-0)
Supplement: Supplementary file 1 — Supplementary 1 [file 41419_2024_7225_MOESM1_ESM.xlsx]

## Sheet: Sheet1
Admission number	Age	Sex	Size	T stage	N stage	M stage	TNM stage
D0706649	74	Male	9.5*9*6.5cm	T4	N0	M0	III
D0580592	61	Female	9*9*6cm	T4	N1	M0	III
D0702374	65	Male	9*7*4cm	T4	N0	M0	III
D0722670	68	Female	9*6*4.8cm	T4	N1	M0	III
D0701544	62	Male	9*5*4.5cm	T4	N2	M0	III
D0961480	58	Male	8*7*5cm	T4	N1	M0	III
D0788177	48	Female	8*6*7cm	T4	N0	M0	III
D0708340	62	Male	8*6*6cm	T4	N0	M0	III
D0709279	66	Male	8*5*4.5cm	T4	N0	M0	III
D0966116	73	Male	7.0*6.5*5.0cm	T3	N0	M0	II
D0763777	48	Male	7*7*4cm	T3	N2	M0	III
D0796383	55	Male	7*6*4cm	T4	N1	M0	III
D0674606	58	Male	7*6*4.5cm	T3	N0	M0	II
D0670409	73	Male	7*6*2.3cm	T3	N0	M0	II
D0579797	74	Male	7*5*6cm	T4	N0	M0	III
D0682448	66	Male	7*5*3cm	T3	N0	M0	II
D0790593	47	Male	7*4*4.5cm	T3	N2	M0	III
D0702735	75	Male	7*4*3.5cm	T3	N2	M0	III
D0702735	75	Male	7*4*3.5cm	T3	N1	M0	III
D0789309	53	Female	6.5*5*5.8cm	T3	N1	M0	III
D0785445	57	Male	6.2*4.8*5.1cm	T3	N3	M0	III
D0694757	43	Male	6*5*5.5cm	T3	N1	M0	II
D0679135	64	Male	6*5*4.5cm	T3	N2	M0	III
D0721967	55	Male	6*5*3cm	T3	N2	M0	III
D0700181	50	Female	6*4*3.5cm	T3	N3	M1b	IV
D0743091	76	Male	6*3*2cm	T3	N2	M0	III
D0686116	57	Female	6*3*2.5cm	T3	N1	M0	III
D0681555	56	Male	5.5*5*4cm	T3	N3	M0	III
D0642089	53	Female	5.5*4*3cm	T3	N2	M0	II
D0678807	76	Male	5.5*4*3.5cm	T3	N0	M0	II
D0693207	73	Female	5.5*3.7*3.7cm	T3	N0	M0	II
D0733202	63	Male	5.5*3.5*5cm	T3	N1	M0	III
D0736657	59	Male	5*6*10cm	T4	N2	M0	III
D0693382	68	Male	5*5*4cm	T3	N2	M0	III
D0713134	63	Male	5*5*3.5cm	T3	N0	M0	II
D0737313	62	Male	5*4*4cm	T3	N1	M0	II
D0616868	56	Female	5*3.5*2cm	T3	N3	M0	III
D0703637	65	Male	5*3.5*2cm	T3	N0	M0	II
D0711191	60	Male	5*3.5*1.5cm	T3	N0	M0	II
D0708284	55	Female	5*2*1.5cm	T3	N1	M0	II
D0671348	67	Male	4.8*4.5*3.5cm	T3	N2	M0	III
D0784357	47	Male	4.8*3*4cm	T3	N0	M0	II
D0712416	52	Female	4.5*6*4cm	T3	N0	M0	II
D0802371	54	Male	4.5*4*4cm	T3	N2	M0	III
D0701871	56	Female	4.5*4*4.5cm	T3	N2	M0	II
D0743013	66	Male	4.5*4*3cm	T3	N0	M0	II
D0680704	61	Female	4.5*4*2.2cm	T3	N2	M0	III
D0729129	75	Male	4.5*3.5*4cm	T3	N0	M0	II
D0726398	59	Male	4.0*3.1*3cm	T3	N0	M0	II
D0696197	71	Male	4*4*2.5cm	T3	N0	M0	II
D0708298	66	Female	4*3.8cm	T2	N2	M0	III
D0776082	48	Female	4*3*3cm	T2	N2	M0	III
D0677647	67	Female	4*2.6*2cm	T2	N2	M0	III
D0564606	64	Female	4*2.6*2.5cm	T2	N2	M0	III
D0745340	75	Male	4*2.5*2.7cm	T2	N0	M0	II
D0721466	64	Female	4*2.5*2.5cm	T2	N2	M0	III
D0663747	47	Female	4*2*3.5cm	T2	N3	M0	III
D0708765	60	Male	3.8*3*2.5cm	T2	N0	M0	II
D0712673	57	Female	3.5*3*3cm	T2	N2	M0	III
D0697955	64	Male	3.5*3*3cm	T2	N0	M0	I
D0707472	36	Female	3.5*3*2.8cm	T2	N2	M0	III
D0680382	68	Male	3.5*3*2.5cm	T2	N0	M0	I
D0743556	55	Female	3.5*3*2.1	T2	N2	M0	III
D0732444	58	Male	3.5*2.5*4cm	T2	N0	M0	II
D0690966	60	Male	3.5*2.5*2cm	T2	N3	M0	III
D0690966	60	Male	3.5*2.5*2cm	T2	N2	M0	III
D0574586	55	Male	3.2*3.0*2.8cm	T2	N3	M0	III
D0736701	77	Male	3.1*3*3cm	T2	N2	M0	III
D0619726	56	Female	3.0*2.5*2.0cm	T1	N0	M0	I
D0966679	68	Male	3.0*1.0*1.3cm	T1	N0	M0	I
D0736970	71	Male	3*3.5*4cm	T2	N2	M0	III
D0706241	59	Female	3*3.2*4cm	T2	N1	M0	II
D0742397	58	Female	3*3*3.5cm	T2	N2	M0	III
D0729468	57	Male	3*3*2.5cm	T1	N0	M0	II
D0744493	53	Female	3*3*2.5cm	T1	N0	M0	II
D0793916	54	Male	3*3*0.8cm	T1	N0	M1b	IV
D0705943	58	Female	3*2.5*2cm	T2	N2	M0	III
D0736668	66	Male	3*2.5*2cm	T1	N0	M0	I
D0793781	51	Female	3*2.5*2.5cm	T1	N2	M0	III
D0696064	71	Male	3*2*1.8cm	T1	N0	M0	I
D0661627	54	Female	3*2*1.8cm	T1	N0	M0	I
D0675121	57	Female	3*1.6*2cm	T2	N2	M0	III
D0684931	66	Male	3*1.5*1.5cm	T1	N0	M0	I
D0663116	59	Male	2.8*2.5*2.2cm	T1	N0	M0	II
D0697777	58	Female	2.8*2.5*0.5cm	T1	N3	M0	III
D0797417	53	Male	2.5*3.5*2.5cm	T2	N2	M0	III
D0378577	50	Female	2.5*2cm	T1	N0	M0	II
D0618061	74	Male	2.5*2.5*2.3cm	T1	N2	M0	III
D0965125	64	Male	2.5*2.5*2.0cm	T1	N0	M0	II
D0679075	66	Male	2.5*2*2cm	T1	N2	M0	III
D0693955	58	Female	2.5*2*2cm	T1	N2	M0	III
D0787598	48	Female	2.5*2*2cm	T1	N2	M0	III
D0806646	53	Female	2.5*2*2cm	T2	N0	M0	I
D0704633	61	Male	2.5*2*2cm	T1	N0	M0	I
D0676551	68	Male	2.5*2*2.5cm	T1	N0	M0	I
D0342749	56	Male	2.5*2*1.5cm	T1	N2	M0	III
D0727486	47	Female	2.5*2*1.5cm	T1c	N0	M0	I
D0699303	55	Female	2.5*2*1.5cm	T1	N0	M0	I
D0699017	63	Male	2.5*1.5*1.4cm	T1	N0	M0	I
D0720249	68	Male	2.2*1.7*1.2cm	T1	N0	M0	I
D0730965	45	Female	2.2*1.5*1cm	T1	N0	M0	I
D0659756	48	Female	2*3*2.8cm	T1	N0	M0	I
D0656501	60	Female	2*2*1.8cm	T1	N0	M0	I
D0782087	43	Female	2*2*1.5cm	T1	N0	M0	I
D0778174	48	Female	2*1.8*1.8cm	T1	N0	M0	I
D0706617	51	Female	2*1.6*2cm	T1	N0	M0	I
D0669263	66	Male	2*1.5*1cm	T1	N0	M0	I
D0738423	63	Male	2*1.5*1.5cm	T1	N0	M0	I
D0783598	53	Female	2*1.5*1.5cm	T1	N0	M0	I
D0793212	51	Female	2*1.5*1.5cm	T1	N0	M0	I
D0788335	53	Female	2*1*1cm	T1	N0	M0	II
D0619932	61	Male	2*1*1.5cm	T1	N0	M0	I
D0669726	70	Male	12*10*4cm	T4	N0	M0	III
D0824821	55	Female	10.5*3.5*2.5cm	T4	N0	M0	III
D0694997	58	Male	10*8.5*4.5cm	T4	N2	M0	III
D0693029	66	Male	1.5*1.7*1.5cm	T1	N0	M0	I
D0665398	65	Male	1.5*1.2*1.2cm	T1	N0	M0	I
D0799813	61	Male	1.5*1*1.2cm	T1	N0	M0	I
D0693305	64	Male	1*1*0.5cm	T1	N0	M0	I
D0735522	61	Male	1*1*0.5cm	T1	N0	M0	I
